# Supplementary material for: Adaptive coupling influences generalization of sensorimotor learning
Source: PLoS One. 2018 Nov 29;13(11):e0207482. doi: 10.1371/journal.pone.0207482 (PMC6264158; doi:10.1371/journal.pone.0207482)
Supplement: S2 Data — A Matlab script containing details about the data table. (M) [file pone.0207482.s002.m]

% Data stored in 'SadeghiIngramWolpert_PLoSONE' is a Matlab table with the
% following columns. 


% TrialNumber: 
% The trial numbers.

% Out_Ret_Trials:
% indicates the Out (1) and Return (2) trials

% PostBreakTrials:
% Boolean: true for trials that immediately followed a rest break. These
% trials were excluded from the analysis. 

% Field: 
% Indicates the field type for each trial: 0=Null, 1=forcefield, 2=channel.
% Field is a 3D matrix with the size N*1*G (N=number of trials;  G= number of groups)


% Adaptation:
% The adaptation measure for all subjects and groups. Adaptation is a 3D
% matrix with the size N*S*G (N: number of trials, S: number of subjects, G: number of groups)
% Adaptation is only defined for channel trials and is NaN for
% non-channels.


% KinematicError:
% The kinematic error measure (MPE) for all subjects and groups.
% KinematicError is a 3D matrix with the size N*S*G, 
% (N: number of trials, S: number of subjects, G: number of groups)
% KinematicError is 0 for channel trials.
